# Supplementary material for: COVID-19: A Possible Contribution of the MAPK Pathway
Source: Biomedicines. 2023 May 16;11(5):1459. doi: 10.3390/biomedicines11051459 (PMC10216575; doi:10.3390/biomedicines11051459)
Supplement: Supplementary file 1 [file biomedicines-11-01459-s001.zip]

Archive with 1 entries (1 files):
- biomedicines-2338006-supplementary.docx
